# Supplementary material for: Preparation, Thermal Stability, and Preliminary Gas Separation Performance of Furan-Based Bio-Polyimide Films
Source: Polymers (Basel). 2025 May 16;17(10):1362. doi: 10.3390/polym17101362 (PMC12115040; doi:10.3390/polym17101362)
Supplement: Supplementary file 1 [file polymers-17-01362-s001.zip]

Archive with 1 entries (1 files):
- polymers-3604312-supplementary.pdf
